# Supplementary material for: Boosting LNP Performance: Higher Concentrations of Lipid Mixtures Improve In Vivo Gene Expression and Storage Stability
Source: Pharmaceutics. 2025 Dec 30;18(1):50. doi: 10.3390/pharmaceutics18010050 (PMC12845254; doi:10.3390/pharmaceutics18010050)
Supplement: Supplementary file 1 [file pharmaceutics-18-00050-s001.zip]

Archive with 1 entries (1 files):
- pharmaceutics-4046030-supplementary.pdf
